# Supplementary material for: Identification of the Hypoglycemic Active Components of Lonicera japonica Thunb. and Lonicera hypoglauca Miq. by UPLC-Q-TOF-MS
Source: Molecules. 2024 Oct 13;29(20):4848. doi: 10.3390/molecules29204848 (PMC11510595; doi:10.3390/molecules29204848)
Supplement: Supplementary file 1 [file molecules-29-04848-s001.zip]

Archive with 1 entries (1 files):
- molecules-3231469-supplementary.pdf
